# Supplementary material for: Topologically selective islet vulnerability and self-sustained downregulation of markers for β-cell maturity in streptozotocin-induced diabetes
Source: Commun Biol. 2020 Sep 30;3:541. doi: 10.1038/s42003-020-01243-2 (PMC7527346; doi:10.1038/s42003-020-01243-2)
Supplement: Supplementary file 3 — Supplementary Data 1 [file 42003_2020_1243_MOESM3_ESM.xlsx]

## Sheet: Fig. 1_b
Fig. 1_b
Relative Islet volume [%]
days post administration	SHD-STZ_1	SHD-STZ_2	SHD-STZ_3	SHD-STZ_4	SHD-STZ_5	SHD-STZ_6
0	100	100	100	100	100	100
2	83	77	81.6	61.5	82	71.3
4	78.8	74.6	84.3	45.5	69.8	68.2
7	76.2	66	76.7	37.7	57.8	60.7
9	79.4	59	73	29.8	54.7	58.7
24	69.5	52	63.4	31.5	49.5	47.6

## Sheet: Fig. 1_c
Fig. 1_c
Blood glucose [mmol/L]	SHD-STZ						Vehicle Control
days post administartion	A1	A2	A4	B1	B2	B3	A3	A5	B4	B5
0	8.6	8.3	10.2	8.9	9	7.9	8.1	10.7	9.8	9
2	26.3	16.1	29.4	28.6	15.2	25	9.8	9.1	8.7	8
4	33.3	24.9	31.3	33.3	24	31.5	10	9.8	11.4	7.7
7	21.6	15.7	22	17.1	9.8	17.6	9.7	11.4	12.2	8.4
9	20.4	18.8	23.3	20.3	10.9	24	7.2	10.6	10	9.7
11	19.5	22.3	24.5	24.3	15.3	20.4	7.8	10.2	9.3	8.4
14	28.6	12.6	23	17.9	6.8	7.8	8.4	15.3	9.1	9.3
18	26.6	12.7	19.6	11.2	8.7	6.7	9	10.4	8.2	8.2
24	33.3	11.5	9.2	7.6	9	7.7	9	9.5	8.1	7

## Sheet: Fig. 2_a
Fig. 2_a
Blood glucose [mmol/L]	Control															SHD-STZ															MLD-STZ
Weeks post administration	Control_1	Control_2	Control_3	Control_4	Control_5	Control_6	Control_7	Control_8	Control_9	Control_10	Control_11	Control_12	Control_13	Control_14	Control_15	SHD-STZ_1	SHD-STZ_2	SHD-STZ_3	SHD-STZ_4	SHD-STZ_5	SHD-STZ_6	SHD-STZ_7	SHD-STZ_8	SHD-STZ_9	SHD-STZ_10	SHD-STZ_11	SHD-STZ_12	SHD-STZ_13	SHD-STZ_14	SHD-STZ_15	MLD-STZ_1	MLD-STZ_2	MLD-STZ_3	MLD-STZ_4	MLD-STZ_5	MLD-STZ_6	MLD-STZ_7	MLD-STZ_8	MLD-STZ_9	MLD-STZ_10	MLD-STZ_11	MLD-STZ_12	MLD-STZ_13	MLD-STZ_14	MLD-STZ_15
0	5.7	8.6	9.8	12.2	9.2	7.6	11.8	7.4	11.7	11.2	6.8	8.6	8.3	10.8	9.8	12.1	11.5	10.1	10.5	10.6	10.3	11.2	12.3	10.4	10.1	9.1	12.8	11.3	11.9	10.3	8.4	6.9	9	6.3	10.1	10.3	8.7	10.1	10.3	9.9	10.9	10.7	8.9	8.1	7.7
1	7.3	7	8.4	11.5	7.4	6.7	9.3	9.7	11	10.4	7.8	8.3	10.3	10.4	8.6	14.5		15.5	11.9	23.1		18.3	20	15.3	28.6	20.4		13.9		23.4	8.1			12.8	9.3	12.1		11.3	12.1	9.3
2	10.8	8.7	6.7	7.6	9.9	7.9	7.8	9.4	7.9	7.6						13.7		19.1	12.2	28.1		19.8	26.9	18.2	28.6						13.9			12.2	11.4	15.7		16.8	21.7	12.3
3	7.1	7.6	8.4	8.8	9.4											12.6		17.3	13	28.3											22.4			29.1	13.8

## Sheet: Fig. 2_b
Fig. 2_b
beta cell volume [µm3]	Control					SHD-STZ				MLD-STZ
Weeks post administration	Control_1	Control_2	Control_3	Control_4	Control_5	SHD-STZ_1	SHD-STZ_2	SHD-STZ_3	SHD-STZ_4	MLD-STZ_1	MLD-STZ_2	MLD-STZ_3	MLD-STZ_4	MLD-STZ_5
1	4363842308	3560346247	3553939552	4051547558	3232860802	2999534800	3193538172	2438932152		2788851347	2961000501	3292073484	2998748842	2918855675
2	3775791193	3189799418	3611507553	3537351902	3234635793	3296865310	2630375726	2280770683	1778624989	2603138816	3528166445	3259977862	2720885521
3	3328150921	3601603760	3101703282	3437524442	3204158583	2952068223	2682174138	3062480330		3529693063	2891349446	2944624364

## Sheet: Fig. 2_c
Fig. 2_c
Islet number	Control					SHD-STZ				MLD-STZ
Weeks post administration	Control_1	Control_2	Control_3	Control_4	Control_5	SHD-STZ_1	SHD-STZ_2	SHD-STZ_3	SHD-STZ_4	MLD-STZ_1	MLD-STZ_2	MLD-STZ_3	MLD-STZ_4	MLD-STZ_5
1	6152	5612	5012	4972	4778	5576	5494	4552		5355	5518	4937	5422	5449
2	6046	5351	5544	5759	5407	5563	4910	5518	4163	4844	5653	5829	5269
3	4492	5355	4524	4978	5677	5836	5007	5123		5911	5572	5384

## Sheet: Fig. 3_a
Fig. 3_a
beta cell volume [µm3]	Control					SHD-STZ				MLD-STZ
weeks post administration & islet category	Control_1	Control_2	Control_3	Control_4	Control_5	SHD-STZ_1	SHD-STZ_2	SHD-STZ_3	SHD-STZ_4	MLD-STZ_1	MLD-STZ_2	MLD-STZ_3	MLD-STZ_4	MLD-STZ_5
1 wk small	1710129378	1471700247	1297087102	1377714948	1300066332	1621561610	1564625912	1306478322		1508632897	1638841921	1409992144	1513031092	1622582275
1 wk medium	1558442520	1265542400	1226627610	1621913610	1026926310	1020322770	1070298090	802577450		938036130	1007438110	1295474520	1084561260	868767430
1 wk large	1095270410	823103600	1030224840	1051919000	905868160	357650420	558614170	329876380		342182320	314720470	586606820	401156490	427505970
2 wk small	1747006553	1429370168	1560944333	1575346862	1477929683	1791675930	1503480586	1544324673	1205799599	1403869416	1565516075	1715669052	1435495381
2 wk medium	1439759090	1134539930	1298024400	1149436980	1099743070	1102240660	975972840	592179180	446082870	863151920	1351191470	1040277120	866973620
2 wk large	589025550	625889320	752538820	812568060	656963040	402948720	150922300	144266830	126742520	336117480	611458900	504031690	418416520
3 wk small	1156474411	1345418940	1184103632	1266782642	1458772333	1694002143	1372402988	1624826870		1833571543	1659969626	1617967214
3 wk medium	1302196140	1103667610	1225903210	1292584410	1043176190	896079030	970943290	1074790890		1329973610	1020858980	1029195630
3 wk large	869480370	1152517210	691696440	878157390	702210060	361987050	338827860	362862570		366147910	210520840	297461520

## Sheet: Fig. 3_b
Fig. 3_b
Islet number	Control					SHD-STZ				MLD-STZ
weeks post administration & islet category	Control_1	Control_2	Control_3	Control_4	Control_5	SHD-STZ_1	SHD-STZ_2	SHD-STZ_3	SHD-STZ_4	MLD-STZ_1	MLD-STZ_2	MLD-STZ_3	MLD-STZ_4	MLD-STZ_5
1 wk small	5240	4881	4274	4061	4160	4982	4872	4078		4828	4952	4186	4811	4931
1 wk medium	788	634	623	793	517	547	565	435		485	530	681	561	465
1 wk large	124	97	115	118	101	47	57	39		42	36	70	50	53
2 wk small	5228	4708	4779	5096	4756	4929	4344	5180	3910	4354	4854	5199	4746
2 wk medium	744	569	688	568	568	581	547	321	235	448	723	569	470
2 wk large	74	74	77	95	83	53	19	17	18	42	76	61	53
3 wk small	3729	4662	3824	4257	5049	5306	4454	4491		5107	4985	4785
3 wk medium	663	570	621	631	544	490	510	581		755	561	560
3 wk large	100	123	79	90	84	40	43	51		49	26	39

## Sheet: Fig. 6_g
Fig. 6_g
Relative gene expression	Control					SHD-STZ
Gene	Control_1	Control_2	Control_3	Control_4	Control_5	SHD-STZ_1	SHD-STZ_2	SHD-STZ_3	SHD-STZ_4	SHD-STZ_5	SHD-STZ_6	SHD-STZ_7
Ins1	1.05622	0.868206	0.980977		1.0946	0.358804	0.489508	0.604151	0.270517	0.471161	0.565702	0.271705
Ins2	1.10872	0.874462	0.961554		1.05526	0.468707	0.528627	0.644176	0.373784	0.542205	0.697364	0.423491
Slc2a2	0.732473	0.954908	1.18183	1.08923	1.04156	0.0819261	0.142859	0.104855	0.114899	0.107865	0.123037	0.0694073
Glp1r	0.712245	0.794001	1.26827	1.17484	1.05065	0.108495	0.226527	0.203825	0.181028	0.252916	0.107504	0.0938139
Trpm5	0.877728	0.971899	1.10195	1.00637	1.04205	0.0186451	0.024032	0.0236558	0.0206727	0.0214058	0.021732	0.0204698
Gck	0.966402	0.976811	1.21788	0.959121	0.879786	0.87481	0.878678	0.789906	0.896578	0.868767	0.666732	0.780996
G6pc2	1.07403	1.0037	1.01833	0.957292	0.946651	0.447063	0.537081	0.395599	0.49017	0.493079	0.478389	0.344805
Pdx1	0.693093	0.90911	1.23671	1.0532	1.10788	0.367767	0.585882	0.507093	0.390007	0.522729	0.431265	0.514331
Mafa	0.540782	0.728944	1.58974	0.885553	1.25498	0.227338	0.466525	0.309366	0.229364	0.32857	0.102537	0.401954
Nkx6.1	0.79502	0.881265	1.27764	1.00493	1.04114	0.307438	0.475046	0.479655	0.386367	0.499185	0.307438	0.285135
Slc30a8	0.888735	0.945644	1.09043	1.08785	0.987343	0.483166	0.484596	0.341914	0.352586	0.322098	0.344755	0.325351
Ucn3	0.773761	0.878809	1.29766	1.01786	1.03191	0.218054	0.32156	0.302618	0.272959	0.339909	0.238767	0.222657
Aldh1a3	0.651639	0.656195	1.88264	0.77809	1.03143	13.4895	22.9212	15.3501	19.0629	19.0991	15.023	16.1173
Serpina7	1.29605	0.854113	1.14034	1.01375	0.695756	8.68858	9.30753	8.96184	8.25154	16.9954	8.30852	8.52864

## Sheet: Fig. 7_a
Fig. 7_a
Blood glucose [mmol/L]	Control													SHD-STZ															SHD-STZ+Tx
days post STZ administration	Control_1	Control_2	Control_3	Control_4	Control_5	Control_6	Control_7	Control_8	Control_9	Control_10	Control_11	Control_12	Control_13	SHD-STZ_1	SHD-STZ_2	SHD-STZ_3	SHD-STZ_4	SHD-STZ_5	SHD-STZ_6	SHD-STZ_7	SHD-STZ_8	SHD-STZ_9	SHD-STZ_10	SHD-STZ_11	SHD-STZ_12	SHD-STZ_13	SHD-STZ_14	SHD-STZ_15	SHD-STZ+Tx_1	SHD-STZ+Tx_2	SHD-STZ+Tx_3	SHD-STZ+Tx_4	SHD-STZ+Tx_5	SHD-STZ+Tx_6	SHD-STZ+Tx_7	SHD-STZ+Tx_8
0	9.1	10.4	7	9	9.1	8.7	7.9	10.3	7.9	8.4	8.9	10	9.5	9.9	10.4	10.7	8.7	8.1	9	9.5	7.2	10.4	8.8	9.8	9.7	9.3	9.2	9.9	8.3	10.2	11.1	9.7	8.4	7.8	10	9
4	8.6	5.9	8.2	10.6	9.5	9.7	8.5	9.3	12.8	10.9	11.4	8.8	9.7	19.6	11.3	23.9	9.8	22.3	20.9	12	13.5	15.4	23.3	16.3	12	12.5	16	8.3	28.3	24.8	22.9	26.9	20.4	22.2	18.7	25.8
7	9.7	7	9.2	9	9	9.9	8.7	10.4	11.1	11.5	8.7	9.8	9.7	19.6	23.1	25.1	18.5	28	30.6	21.1	25.5	20	28.5	27.7	23.8	30.1	19.1	23.4	21.5	15.6	10.4	8.5	17.9	11.1	24.4	24.6
14	9.8	7.3	10.1	10.2	10	9	9.7	9.8	10.6	8.3	8.3	9	10.4	23.8	28.9	35	21.1	31.1	26.7	21.7	30	21.9	35	28.5	35	35	19.2	27.2	15.5	8.8	8.2	10.2	13.2	13.6	14.2	18.7
21	7.8	8.9	9	7.4	9.8	8.1	10.2	11.4	10.3	7.2	10.2	6.2	8.4	22.4	23.7	26.6	20.9	31.6	30.2	19	30.7	27.3	27.6	26.6	26.4	31.7	22.5	18.6	11.6	9.8	9.4	10.1	11	7.2	13.2	13.5
28	8	8.3	8.7	7.4	8.4	9.8	8.9	7	7.4	7.8	8.8	7.4	9.5	28.8	28.4	35	31.2	29.4	32.9	25.4	29.2	28	23.5	29.2	35	30.3	16	16.9	8	7.2	8.2	7.5	7.8	8.7	8.2	10.6

## Sheet: Fig. 7_c
Fig. 7_c
	Control								SHD-STZ									SHD-STZ+Tx
	Control_1	Control_2	Control_3	Control_4	Control_5	Control_6	Control_7	Control_8	SHD-STZ_1	SHD-STZ_2	SHD-STZ_3	SHD-STZ_4	SHD-STZ_5	SHD-STZ_6	SHD-STZ_7	SHD-STZ_8	SHD-STZ_9	SHD-STZ+Tx_1	SHD-STZ+Tx_2	SHD-STZ+Tx_3	SHD-STZ+Tx_4
number of colocalized voxels (Ins/GLUT2)	120116	205579	128483	145844	123871	152378	136828	168263	55	280	223	3442	23	0	5	729	470	9750	1778	9029	4401

[truncated: 2 more sheets: Fig. 7_d, Fig. 7_e]
